# Supplementary material for: Identifying Factors Associated with the Acquisition of Multiple Indications for Anticancer Drugs
Source: Curr Oncol. 2026 Jun 6;33(6):339. doi: 10.3390/curroncol33060339 (PMC13297679; doi:10.3390/curroncol33060339)
Supplement: Supplementary file 1 [file curroncol-33-00339-s001.zip]

Archive with 1 entries (1 files):
- curroncol-4259373-supplementary.pdf
